# Supplementary material for: High-throughput assessment of FMR1 and SNRPN methylation-based newborn screening using IsoPure and QIAcube HT systems
Source: Epigenomics. 2025 Aug 13;17(13):851–63. doi: 10.1080/17501911.2025.2544530 (PMC12369608; doi:10.1080/17501911.2025.2544530)
Supplement: Supplemental Material [file IEPI_A_2544530_SM0518.zip]

Archive with 10 entries (9 files):
- suppl_data/
- suppl_data/Figure S1.pptx
- suppl_data/Figure S2.pptx
- suppl_data/Figure S3.pdf
- suppl_data/Figure S4.pptx
- suppl_data/Supplementary Table S1.docx
- suppl_data/Supplementary Table S2.docx
- suppl_data/Supplementary Table S3.docx
- suppl_data/Supplementary Table S4.docx
- suppl_data/Supplementary_notes.docx
